# Supplementary material for: Exploration of chlorophyll fluorescence characteristics gene regulatory in rice (Oryza sativa L.): a genome-wide association study
Source: Front Plant Sci. 2023 Sep 7;14:1234866. doi: 10.3389/fpls.2023.1234866 (PMC10513790; doi:10.3389/fpls.2023.1234866)
Supplement: Supplementary file 2 [file Table_1.xlsx]

## Sheet: Table S1
Table S1 Information on the collected accessions resources
ID	Germplasm	Origin	Note
S001	Jinnanfeng	Jiangsu, China	PRJNA894819
S003	Guihuahuang2	Guangdong, China	PRJNA894819
S004	Qingsiai16B	Japan	PRJNA894819
S005	Xianghui91269	Guangdong, China	PRJNA894819
S006	Nipponbare	Jiangsu, China	PRJNA894819
S007	CYPRESS	Jiangsu, China	PRJNA894819
S008	KHUMAL4	Fujian, China	PRJNA894819
S009	Huanghuazhan	Jiangsu, China	PRJNA894819
S010	Minghui63	Hunan, China	PRJNA894819
S011	Dongtingwanxian2	Hubei, China	PRJNA894819
S012	Huaidao9hao	India	PRJNA894819
S013	C70	Japan	PRJNA894819
S014	Shenglixian	Jiangsu, China	PRJNA894819
S015	XiangaiB	Jiangsu, China	PRJNA894819
S016	Sidao8	Japan	PRJNA894819
S017	Guangchangai	Jiangsu, China	PRJNA894819
S018	Guihuahuang	Shanghai, China	PRJNA894819
S019	Liangeng7hao	Guangdong, China	PRJNA894819
S020	Shanyou63	Jiangsu, China	PRJNA894819
S021	Xudao2	Hunan, China	PRJNA894819
S022	Jinkeyou651	China	PRJNA894819
S023	N22	Shanghai, China	PRJNA894819
S025	Liming	Jiangsu, China	PRJNA894819
S026	Huaidao5hao	Fujian, China	PRJNA894819
S027	Zhendao88	China	PRJNA894819
S028	Nongkeng57	Beijing, China	PRJNA894819
S029	Yangeng2	Philippines	PRJNA894819
S030	Hanyou3	Philippines	PRJNA894819
S031	Zhenzhuai	Shanghai, China	PRJNA894819
S033	Yliangyou1	Hunan, China	PRJNA894819
S034	Teyouhuazhan	China	PRJNA894819
S035	Hanyou73	Hubei, China	PRJNA894819
S036	Yangdao6hao	Jiangsu, China	PRJNA894819
S037	Zhuliangyou	Jiangsu, China	PRJNA894819
S040	Zhonghua11	Jiangsu, China	PRJNA894819
S041	Azucena	Liaoning, China	PRJNA894819
S044	IR64	Hubei, China	PRJNA894819
S045	Huhan3hao	China	PRJNA894819
S046	Luoyou10hao	Jiangxi, China	PRJNA894819
S047	Zhengeng232	China	PRJNA894819
S048	Ezhong2hao	China	PRJNA894819
S049	Yanggeng806	Japan	PRJNA894819
S050	Nanjing11hao	Malaysia	PRJNA894819
S051	Yanggeng4227	Philippines	PRJNA894819
S052	Liaogeng287	USA	PRJNA894819
S053	Lvdaoq7	India	PRJNA894819
S054	Ninghui21	Egypt	PRJNA894819
S055	Qitougu	China	PRJNA894819
S056	Huangpinuo	Sichuan, China	PRJNA894819
S057	MR185	Sri Lanka	PRJNA894819
S058	IR68552-55-3-2	Philippines	PRJNA894819
S059	Lemont	China	PRJNA894819
S060	Budda	India	PRJNA894819
S061	Giza14	Viet Nam	PRJNA894819
S062	C418	Viet Nam	PRJNA894819
S063	Chenghui448	Viet Nam	PRJNA894819
S064	Bg90-2	Viet Nam	PRJNA894819
S065	IR58025B	Guangdong, China	PRJNA894819
S066	Babaomi	Indonesia	PRJNA894819
S067	Bhavani	Myanmar	PRJNA894819
S068	OM1706	Portugal	PRJNA894819
S069	X22	India	PRJNA894819
S070	C71	Unknown	PRJNA894819
S071	MOLOK	China	PRJNA894819
S072	ZALE	China	PRJNA894819
S073	Amareles	Hunan, China	PRJNA894819
S074	AP423	Fujian, China	PRJNA894819
S075	Teqingxuanhui	China	PRJNA894819
S077	Huangsiguizhan	Anhui, China	PRJNA894819
S078	Xiangwanxian3hao	Philippines	PRJNA894819
S079	Jinyou1hao	China	PRJNA894819
S080	Dongtingwanxian	China	PRJNA894819
S081	Dangyu5hao	India	PRJNA894819
S082	Qingke	India	PRJNA894819
S083	PR 106	China	PRJNA894819
S085	ASD18	Unknown	PRJNA894819
S086	MILYANG 23	Philippines	PRJNA894819
S087	PSB RC28	Jiangsu, China	PRJNA894819
S088	Zihui100	China	PRJNA894819
S089	FENG-AI-ZAN	Guangdong, China	PRJNA894819
S090	YUE-XIANG-ZAN	Guangdong, China	PRJNA894819
S091	KALAMKATI	India	PRJNA894819
S092	IRAT26	Unknown	PRJNA894819
D001	C166	Unknown	PRJNA795890
D002	IRIS_313.11603	India	PRJNA795890
D003	IRIS_313.11868	China	PRJNA795890
D004	CX389	China	PRJNA795890
D005	IRIS_313.11953	China	PRJNA795890
D006	CX121	China	PRJNA795890
D007	B029	India	PRJNA795890
D008	IRIS_313.11176	India	PRJNA795890
D009	IRIS_313.11801	China	PRJNA795890
D010	IRIS_313.11027	Pakistan	PRJNA795890
D011	B116	China	PRJNA795890
D012	IRIS_313.11639	India	PRJNA795890
D013	W294	United States	PRJNA795890
D014	C135	China	PRJNA795890
D015	C198	China	PRJNA795890
D016	W101	Sri Lanka	PRJNA795890
D017	C164	Unknown	PRJNA795890
D018	C124	China	PRJNA795890
D019	W025	Pakistan	PRJNA795890
D020	W125	South Korea	PRJNA795890
D021	C007	India	PRJNA795890
D022	W129	Afghanistan	PRJNA795890
D023	IRIS_313.10077	Japan	PRJNA795890
D024	W188	Unknown	PRJNA795890
D025	IRIS_313.7722	Madagascar	PRJNA795890
D026	IRIS_313.11290	India	PRJNA795890
D027	W049	Bhutan	PRJNA795890
D028	W058	Taiwan	PRJNA795890
D029	C076	China	PRJNA795890
D030	C121	China	PRJNA795890
D031	W015	Afghanistan	PRJNA795890
D032	CX542	China	PRJNA795890
D033	W029	Taiwan	PRJNA795890
D034	W330	Bangladesh	PRJNA795890
D035	W316	Islamic Republic of Iran	PRJNA795890
D036	W023	India	PRJNA795890
D037	C151	China	PRJNA795890
D038	W055	Taiwan	PRJNA795890
D039	W132	Taiwan	PRJNA795890
D040	CX367	China	PRJNA795890
D041	CX151	Philippines	PRJNA795890
D042	IRIS_313.11598	India	PRJNA795890
D043	IRIS_313.10096	South Korea	PRJNA795890
D044	W010	Uruguay	PRJNA795890
D045	IRIS_313.10083	Spain	PRJNA795890
D046	IRIS_313.10832	Philippines	PRJNA795890
D047	B223	China	PRJNA795890
D048	IRIS_313.10189	China	PRJNA795890
D049	CX314	China	PRJNA795890
D050	IRIS_313.11385	Philippines	PRJNA795890
D051	IRIS_313.9032	Thailand	PRJNA795890
D052	IRIS_313.11750	China	PRJNA795890
D053	IRIS_313.7736	India	PRJNA795890
D054	IRIS_313.10602	Bangladesh	PRJNA795890
D055	B052	Madagascar	PRJNA795890
D056	CX248	Philippines	PRJNA795890
D057	IRIS_313.8865	Indonesia	PRJNA795890
D058	IRIS_313.11620	India	PRJNA795890
D059	IRIS_313.11796	China	PRJNA795890
D060	IRIS_313.11934	Philippines	PRJNA795890
D061	C114	China	PRJNA795890
D062	W146	Italy	PRJNA795890
D063	IRIS_313.10423	Myanmar	PRJNA795890
D064	B232	China	PRJNA795890
D065	IRIS_313.10503	China	PRJNA795890
D066	CX11	China	PRJNA795890
D067	IRIS_313.10061	Portugal	PRJNA795890
D068	B266	China	PRJNA795890
D069	IRIS_313.8142	Portugal	PRJNA795890
D070	IRIS_313.8302	Bhutan	PRJNA795890
D071	CX219	Philippines	PRJNA795890
D072	IRIS_313.12164	Cambodia	PRJNA795890
D073	IRIS_313.10894	India	PRJNA795890
D074	IRIS_313.11802	China	PRJNA795890
D075	CX360	Unknown	PRJNA795890
D076	B216	China	PRJNA795890
D077	IRIS_313.11798	China	PRJNA795890
D078	IRIS_313.11414	India	PRJNA795890
D079	IRIS_313.11666	China	PRJNA795890
D080	W161	China	PRJNA795890
D081	W014	Afghanistan	PRJNA795890
D082	W084	Philippines	PRJNA795890
D083	C148	China	PRJNA795890
D084	C162	China	PRJNA795890
D085	W158	China	PRJNA795890
D086	W314	Bangladesh	PRJNA795890
D087	IRIS_313.8184	Italy	PRJNA795890
D088	IRIS_313.9187	Malaysia	PRJNA795890
D089	W240	India	PRJNA795890
D090	C003	Iran	PRJNA795890
D091	W034	Myanmar	PRJNA795890
D092	C125	China	PRJNA795890
D093	W142	Bangladesh	PRJNA795890
D094	C010	Philippines	PRJNA795890
D095	W089	Turkey	PRJNA795890
D096	W131	India	PRJNA795890
D097	C123	Taiwan	PRJNA795890
D098	W175	Korea	PRJNA795890
D099	C044	Unknown	PRJNA795890
D100	C139	China	PRJNA795890
D101	W085	China	PRJNA795890
D102	CX351	China	PRJNA795890
D103	B013	Sri lanka	PRJNA795890
D104	IRIS_313.8192	United States	PRJNA795890
D105	IRIS_313.10828	Philippines	PRJNA795890
D106	IRIS_313.10111	Italy	PRJNA795890
D107	IRIS_313.10959	Indonesia	PRJNA795890
D108	CX210	China	PRJNA795890
D109	IRIS_313.7909	Philippines	PRJNA795890
D110	IRIS_313.11028	Pakistan	PRJNA795890
D111	CX119	Unknown	PRJNA795890
D112	IRIS_313.11034	Pakistan	PRJNA795890
D113	CX125	China	PRJNA795890
D114	IRIS_313.10560	China	PRJNA795890
D115	IRIS_313.9661	Bangladesh	PRJNA795890
D116	IRIS_313.8554	India	PRJNA795890
D117	CX89	United States	PRJNA795890
D118	IRIS_313.8658	United States	PRJNA795890
D119	IRIS_313.11604	India	PRJNA795890
D120	IRIS_313.11173	India	PRJNA795890
D121	IRIS_313.12337	Laos	PRJNA795890
D122	CX347	China	PRJNA795890
D123	IRIS_313.11595	India	PRJNA795890
D124	IRIS_313.10353	South Korea	PRJNA795890
D125	IRIS_313.11655	China	PRJNA795890
D126	CX374	Africa	PRJNA795890
D127	IRIS_313.10703	Malaysia	PRJNA795890
D128	IRIS_313.10484	Philippines	PRJNA795890
D129	IRIS_313.7907	Philippines	PRJNA795890
D130	IRIS_313.8003	Philippines	PRJNA795890
D131	IRIS_313.8049	Italy	PRJNA795890
D132	CX4	China	PRJNA795890
D133	IRIS_313.11570	China	PRJNA795890
D134	IRIS_313.10585	Japan	PRJNA795890
D135	CX286	China	PRJNA795890
D136	IRIS_313.11573	China	PRJNA795890
D137	CX353	China	PRJNA795890
D138	CX117	Philippines	PRJNA795890
D139	B109	China	PRJNA795890
D140	IRIS_313.11915	Ghana	PRJNA795890
D141	IRIS_313.10563	Unknown	PRJNA795890
D142	C066	China	PRJNA795890

## Sheet: Table S2
Table S2 Resequencing data of 225 rice accessions
ID	Germplasm	Mapping Rate	Depth of sequcing
D001	C166	0.9779	3.7695
D002	IRIS_313.11603	0.9776	2.79685
D003	IRIS_313.11868	0.9759	3.29403
D004	CX389	0.9886	2.80475
D005	IRIS_313.11953	0.9769	3.99355
D006	CX121	0.9768	2.56169
D007	B029	0.9684	1.73297
D008	IRIS_313.11176	0.9582	3.72954
D009	IRIS_313.11801	0.9766	4.925
D010	IRIS_313.11027	0.9727	2.1176
D011	B116	0.9728	2.59332
D012	IRIS_313.11639	0.9784	3.3905
D013	W294	0.9781	3.62107
D014	C135	0.9831	3.68083
D015	C198	0.9781	3.74748
D016	W101	0.9759	3.67105
D017	C164	0.9803	3.77647
D018	C124	0.9808	3.788
D019	W025	0.9746	3.85421
D020	W125	0.9854	3.54767
D021	C007	0.9793	3.81615
D022	W129	0.9829	3.52551
D023	IRIS_313.10077	0.9685	3.5475
D024	W188	0.9759	3.59289
D025	IRIS_313.7722	0.9812	3.70334
D026	IRIS_313.11290	0.9775	3.37949
D027	W049	0.9766	3.58085
D028	W058	0.9796	3.73496
D029	C076	0.9775	3.92317
D030	C121	0.9791	3.74816
D031	W015	0.9777	3.73498
D032	CX542	0.9767	2.75658
D033	W029	0.9782	3.68603
D034	W330	0.9761	3.72774
D035	W316	0.9605	3.62139
D036	W023	0.9573	3.32797
D037	C151	0.9782	3.69907
D038	W055	0.9568	3.53652
D039	W132	0.9792	3.69419
D040	CX367	0.9854	2.60758
D041	CX151	0.9837	2.17424
D042	IRIS_313.11598	0.9761	3.19885
D043	IRIS_313.10096	0.968	2.46735
D044	W010	0.9705	3.44214
D045	IRIS_313.10083	0.9917	2.54846
D046	IRIS_313.10832	0.9823	2.8568
D047	B223	0.9888	2.16626
D048	IRIS_313.10189	0.9779	4.15396
D049	CX314	0.9773	2.33634
D050	IRIS_313.11385	0.9767	3.38262
D051	IRIS_313.9032	0.8979	2.483
D052	IRIS_313.11750	0.9779	2.97108
D053	IRIS_313.7736	0.9764	3.2772
D054	IRIS_313.10602	0.943	5.36963
D055	B052	0.9146	2.80291
D056	CX248	0.9887	2.5725
D057	IRIS_313.8865	0.9862	2.84843
D058	IRIS_313.11620	0.9777	3.5642
D059	IRIS_313.11796	0.979	4.12302
D060	IRIS_313.11934	0.9743	2.6056
D061	C114	0.9783	3.78823
D062	W146	0.9641	3.6428
D063	IRIS_313.10423	0.9569	4.46771
D064	B232	0.9731	2.18476
D065	IRIS_313.10503	0.9735	2.6039
D066	CX11	0.9887	2.39194
D067	IRIS_313.10061	0.96	3.12669
D068	B266	0.9844	2.18448
D069	IRIS_313.8142	0.9891	2.95265
D070	IRIS_313.8302	0.983	3.11189
D071	CX219	0.9763	2.44377
D072	IRIS_313.12164	0.9851	3.81739
D073	IRIS_313.10894	0.9526	4.4395
D074	IRIS_313.11802	0.9764	4.36488
D075	CX360	0.9791	2.22412
D076	B216	0.9769	2.93834
D077	IRIS_313.11798	0.9708	2.75853
D078	IRIS_313.11414	0.9744	2.63397
D079	IRIS_313.11666	0.9769	3.44659
D080	W161	0.979	3.66484
D081	W014	0.9813	3.66376
D082	W084	0.9779	3.64616
D083	C148	0.9779	3.68011
D084	C162	0.979	3.81374
D085	W158	0.9831	3.54115
D086	W314	0.9563	3.62422
D087	IRIS_313.8184	0.9753	2.77575
D088	IRIS_313.9187	0.9441	2.71783
D089	W240	0.9767	3.80786
D090	C003	0.9899	3.64844
D091	W034	0.9637	3.63962
D092	C125	0.9785	3.78057
D093	W142	0.9765	3.68642
D094	C010	0.9865	3.59071
D095	W089	0.9758	3.67976
D096	W131	0.9775	3.66003
D097	C123	0.988	3.60251
D098	W175	0.9799	3.52072
D099	C044	0.9792	3.7068
D100	C139	0.9814	3.68539
D101	W085	0.9781	3.77212
D102	CX351	0.993	1.80811
D103	B013	0.9747	2.13299
D104	IRIS_313.8192	0.9859	2.5727
D105	IRIS_313.10828	0.9859	3.28919
D106	IRIS_313.10111	0.9916	2.75462
D107	IRIS_313.10959	0.9268	3.2922
D108	CX210	0.9826	2.23122
D109	IRIS_313.7909	0.9855	4.5765
D110	IRIS_313.11028	0.938	2.71063
D111	CX119	0.9765	2.27522
D112	IRIS_313.11034	0.9726	3.85359
D113	CX125	0.9777	2.89911
D114	IRIS_313.10560	0.9767	3.6394
D115	IRIS_313.9661	0.9427	2.9224
D116	IRIS_313.8554	0.9038	3.37
D117	CX89	0.9786	2.64448
D118	IRIS_313.8658	0.9884	3.41626
D119	IRIS_313.11604	0.9773	3.95541
D120	IRIS_313.11173	0.9352	3.63295
D121	IRIS_313.12337	0.987	3.10974
D122	CX347	0.9806	2.33848
D123	IRIS_313.11595	0.9785	2.4958
D124	IRIS_313.10353	0.9656	2.46433
D125	IRIS_313.11655	0.9864	4.52083
D126	CX374	0.9875	2.18091
D127	IRIS_313.10703	0.9838	3.63594
D128	IRIS_313.10484	0.9783	3.18864
D129	IRIS_313.7907	0.9874	2.29798
D130	IRIS_313.8003	0.9881	3.23273
D131	IRIS_313.8049	0.9891	3.251
D132	CX4	0.9772	2.27976
D133	IRIS_313.11570	0.9784	3.39241
D134	IRIS_313.10585	0.9749	3.36016
D135	CX286	0.9882	2.28788
D136	IRIS_313.11573	0.9759	2.99973
D137	CX353	0.9891	3.674
D138	CX117	0.9727	2.45347
D139	B109	0.9818	2.11987
D140	IRIS_313.11915	0.9565	2.45489
D141	IRIS_313.10563	0.9901	4.3739
D142	C066	0.9797	3.88871
S001	Sidao8	0.9948	43.9639
S003	Huanghuazhan	0.9852	45.9246
S004	Jinnanfeng	0.997	46.2468
S005	Guangchangai	0.9863	54.132
S006	Guihuahuang	0.9962	46.3835
S007	Liangeng7hao	0.9959	45.7191
S008	Shanyou63	0.9842	45.5814
S009	Xudao2	0.996	15.6858
S010	Shenglixian	0.9844	18.6672
S011	Jinkeyou651	0.984	21.156
S012	N22	0.9849	41.9449
S013	Liming	0.9953	48.4217
S014	Huaidao5hao	0.9955	45.3479
S015	Zhendao88	0.9963	46.1359
S016	Nongkeng57	0.997	41.4958
S017	Yangeng2	0.9945	47.9844
S018	Hanyou3	0.9844	41.3552
S019	Zhenzhuai	0.9846	58.9566
S020	Huaidao9hao	0.9845	42.5538
S021	Yliangyou1	0.9863	47.1537
S022	Teyouhuazhan	0.9838	51.8448
S023	Hanyou73	0.9845	49.2886
S025	Yangdao6hao	0.9851	44.6284
S026	Minghui63	0.9842	40.6699
S027	Zhuliangyou	0.9853	42.998
S028	Zhonghua11	0.9935	40.2787
S029	Azucena	0.9845	49.1883
S030	IR64	0.9853	49.804
S031	Huhan3hao	0.9842	50.5245
S033	Luoyou10hao	0.9854	43.2699
S034	Zhengeng232	0.9842	46.4362
S035	Ezhong2hao	0.9837	47.2223
S036	Yanggeng806	0.9825	28.4397
S037	Nanjing11hao	0.9831	30.5126
S040	Yanggeng4227	0.9856	26.51
S041	Liaogeng287	0.9838	35.8629
S044	Lvdaoq7	0.9841	39.716
S045	Ninghui21	0.9867	42.598
S046	XiangaiB	0.9851	34.8258
S047	Qitougu	0.9854	30.63
S048	Huangpinuo	0.9939	31.816
S049	Nipponbare	0.9987	37.681
S050	MR185	0.9845	36.9687
S051	IR68552-55-3-2	0.9892	30.36
S052	Lemont	0.9906	36.6349
S053	Budda	0.9854	39.1081
S054	Giza14	0.9908	39.578
S055	C418	0.9901	38.284
S056	Chenghui448	0.9846	47.457
S057	Bg90-2	0.984	43.6275
S058	IR58025B	0.9786	34.2714
S059	Babaomi	0.9843	32.5541
S060	Bhavani	0.9814	33.5346
S061	OM1706	0.9845	36.6115
S062	X22	0.9851	38.7711
S063	C71	0.9852	39.6587
S064	C70	0.9839	37.2683
S065	Qingsiai16B	0.9797	36.3771
S066	MOLOK	0.991	40.4692
S067	ZALE	0.9859	37.3278
S068	Amareles	0.9833	35.5502
S069	AP423	0.987	37.9868
S070	Xianghui91269	0.9843	39.5055
S071	Teqingxuanhui	0.9866	43.4755
S072	Huangsiguizhan	0.9846	36.9824
S073	Xiangwanxian3hao	0.9859	39.4899
S074	Jinyou1hao	0.9444	34.5643
S075	Dongtingwanxian	0.9793	32.3116
S077	Dangyu5hao	0.974	41.521
S078	CYPRESS	0.9901	43.1696
S079	Dongtingwanxian2	0.9843	37.759
S080	Qingke	0.9841	36.3983
S081	PR 106	0.9831	31.7855
S082	ASD18	0.9863	42.7972
S083	MILYANG 23	0.9873	37.6239
S085	KHUMAL4	0.9851	37.8067
S086	PSB RC28	0.985	40.2069
S087	Guihuahuang2	0.9965	44.1764
S088	Zihui100	0.9847	26.1727
S089	FENG-AI-ZAN	0.9828	25.2301
S090	YUE-XIANG-ZAN	0.9824	31.2676
S091	KALAMKATI	0.9622	23.7993
S092	IRAT26	0.9443	22.729

## Sheet: Table S3
Table S3 Distribution of SNPs in 26 chromosomes of rice accessions
CHROM	Length(bp)	SNP_COUNT	SNPS/KB
1	43200000	1047869	24.2002
2	35900000	838961	23.3045
3	36400000	778753	21.3357
4	35500000	947651	26.6194
5	29900000	716211	23.8737
6	31200000	838827	26.7996
7	29600000	792394	26.6799
8	28400000	856955	30.0686
9	22900000	662956	28.8242
10	23200000	666354	28.5989
11	29000000	994600	34.1787
12	27500000	848025	30.7255
Total	372700000	9989556	27.1007

## Sheet: Table S4
Table S4 SNP statistics for GWAS analysis
variant_function			exonic_variant_function
Type	num		Type	num
downst	34578		nonsynonymous SNV	26886
exonic	55153		stopgain	566
exonic;splicing	30		stoploss	81
inte	209934		synonymous SNV	27650
int	58426
ncRNA_exonic	1598
ncRNA_exonic;splicing	2
ncRNA_int	1942
ncRNA_splicing	9
splicing	170
upst	34846
upst	18440
UTR3	20158
UTR5	6305
UTR5;UTR3	1043
Total	442634

## Sheet: Table S5
Table S5. The significant SNPs associated
Loci	Chr	SNP	Position	SNP Type	Ref	Alt	Gene		Trait				Trait	Count
1	1	1:33606255	33606255	upstream	C	A	Os01g0793300		PhiNPQ				NPQt	3
2	2	2:7350119	7350119	intergenic	A	T	Os02g0230625		qP	Phi2			Phi2	64
3	2	2:10658036	10658036	intergenic	C	T	Os02g0283800	Os02g0230875	qL	qP	Phi2		PhiNPQ	8
3	2	2:10658081	10658081	intergenic	G	T	Os02g0283800	Os02g0284300	qL	qP	Phi2		qL	18
3	2	2:10658104	10658104	intergenic	A	T	Os02g0283800	Os02g0284300	qL	qP	Phi2		qP	26
4	2	2:12993159	12993159	intergenic	C	T	Os02g0323600	Os02g0284300	qL	qP	Phi2		SPAD	5
5	2	2:13953448	13953448	upstream	C	T	Os02g0437200	Os02g0324200	qP	Phi2
5	2	2:13953455	13953455	upstream	G	T	Os02g0437200		Phi2
6	2	2:23993937	23993937	intronic	T	T	Os02g0610600		Phi2
7	3	3:13409822	13409822	intergenic	A	T	Os03g0353900		Phi2
8	3	3:21462726	21462726	upstream	G	T	Os03g0583000	Os03g0354500	qP	Phi2
8	3	3:21462728	21462728	upstream	A	T	Os03g0583000		qP	Phi2
8	3	3:21462734	21462734	upstream	A	T	Os03g0583000		qP	Phi2
8	3	3:21462757	21462757	upstream	G	T	Os03g0583000		Phi2
8	3	3:21462763	21462763	upstream	A	T	Os03g0583000		Phi2
8	3	3:21462774	21462774	upstream	G	T	Os03g0583000		Phi2
9	4	4:26053203	26053203	intergenic	G	T	Os04g0520000		Phi2
10	4	4:29933741	29933741	intergenic	C	T	Os04g0591232	Os04g0520700	PhiNPQ
11	4	4:32267415	32267415	intergenic	G	T	Os04g0634000	Os04g0591300	qP	Phi2
12	5	5:9570529	9570529	intergenic	T	T	Os05g0256500	Os04g0634400	PhiNPQ
13	5	5:29730915	29730915	intronic	T	T	Os05g0596600	Os05g0257100	Phi2
13	5	5:29730923	29730923	intronic	G	T	Os05g0596600		Phi2
13	5	5:29730926	29730926	intronic	G	T	Os05g0596600		Phi2
13	5	5:29730943	29730943	intronic	C	T	Os05g0596600		Phi2
13	5	5:29730948	29730948	intronic	T	T	Os05g0596600		Phi2
13	5	5:29730950	29730950	intronic	T	T	Os05g0596600		Phi2
13	5	5:29730951	29730951	intronic	G	T	Os05g0596600		Phi2
13	5	5:29730953	29730953	intronic	T	T	Os05g0596600		Phi2
13	5	5:29730954	29730954	intronic	A	T	Os05g0596600		Phi2	PhiNPQ
13	5	5:29730973	29730973	intronic	A	T	Os05g0596600		Phi2
13	5	5:29730974	29730974	intronic	A	T	Os05g0596600		Phi2
13	5	5:29730982	29730982	intronic	G	T	Os05g0596600		Phi2
14	6	6:10159658	10159658	intergenic	T	T	Os06g0285400		Phi2
15	6	6:16924936	16924936	intergenic	G	T	Os06g0490700	Os06g0285900	qP	Phi2
16	6	6:20613460	20613460	intergenic	G	T	Os06g0545601	Os06g0491300	qL	qP	Phi2
17	6	6:23008483	23008483	exonic	T	T	Os06g0587200	Os06g0545800	NPQt
17	6	6:23008484	23008484	exonic	G	T	Os06g0587200		NPQt
17	6	6:23008519	23008519	exonic	C	T	Os06g0587200		NPQt
18	7	7:5481657	5481657	exonic	C	T	Os07g0201500		Phi2	PhiNPQ
18	7	7:5481666	5481666	exonic	G	T	Os07g0201500		Phi2	PhiNPQ
19	7	7:7092922	7092922	intergenic	A	T	Os07g0226601		Phi2
19	7	7:7092930	7092930	intergenic	T	T	Os07g0226601	Os07g0227200	Phi2
19	7	7:7092957	7092957	intergenic	A	T	Os07g0226601	Os07g0227200	Phi2
19	7	7:7092958	7092958	intergenic	T	T	Os07g0226601	Os07g0227200	Phi2
19	7	7:7092962	7092962	intergenic	T	T	Os07g0226601	Os07g0227200	Phi2
19	7	7:7092967	7092967	intergenic	A	T	Os07g0226601	Os07g0227200	Phi2
20	7	7:11837196	11837196	intergenic	C	T	Os07g0299800	Os07g0227200	SPAD
21	7	7:17640783	17640783	UTR5;UTR3	G	T	Os07g0482887	Os07g0300100	qL	qP	Phi2
21	7	7:17640794	17640794	UTR5;UTR3	T	T	Os07g0482887	Os07g0482900	Phi2
21	7	7:17640800	17640800	UTR5;UTR3	G	T	Os07g0482887	Os07g0482900	qP	Phi2
21	7	7:17640807	17640807	UTR5;UTR3	T	T	Os07g0482887	Os07g0482900	Phi2
21	7	7:17640810	17640810	UTR5;UTR3	G	T	Os07g0482887	Os07g0482900	qP	Phi2
22	7	7:18138637	18138637	intergenic	A	T	Os07g0489500	Os07g0482900	Phi2
23	8	8:4495029	4495029	downstream	C	T	Os08g0176800	Os07g0489800	qP	Phi2
23	8	8:4495041	4495041	downstream	C	T	Os08g0176800		Phi2
23	8	8:4495042	4495042	downstream	C	T	Os08g0176800		Phi2
23	8	8:4495048	4495048	downstream	A	T	Os08g0176800		Phi2
24	8	8:15715575	15715575	intronic	T	T	Os08g0346500		SPAD
25	9	9:681368	681368	intergenic	A	T	Os09g0106700		Phi2	PhiNPQ
26	10	10:3696348	3696348	upstream;downstream	G	A	Os10g0158400	Os09g0107400	PhiNPQ
27	11	11:6251722	6251722	intergenic	T	A	Os11g0219750	Os10g0158475	Phi2
28	11	11:18526902	18526902	intergenic	G	A	Os11g0516400	Os11g0220100	Phi2
28	11	11:18849060	18849060	intergenic	G	A	Os11g0522900	Os11g0516800	qP	Phi2
29	12	12:2957280	2957280	intronic	G	T	Os12g0159100	Os11g0523110	qL
29	12	12:2957283	2957283	intronic	A	T	Os12g0159100		qL
29	12	12:2957286	2957286	intronic	C	T	Os12g0159100		qL	qP	Phi2
29	12	12:2957287	2957287	intronic	A	T	Os12g0159100		qL	qP	Phi2
29	12	12:2957289	2957289	intronic	T	T	Os12g0159100		qL	qP	Phi2
29	12	12:2957295	2957295	intronic	T	T	Os12g0159100		qL	qP	Phi2
29	12	12:2957298	2957298	intronic	G	T	Os12g0159100		qL	qP	Phi2
29	12	12:2957301	2957301	intronic	T	T	Os12g0159100		qL	qP	Phi2
29	12	12:2957308	2957308	intronic	A	T	Os12g0159100		qL	Phi2
30	12	12:12588806	12588806	upstream	G	A	Os12g0411700		qL	qP	Phi2
30	12	12:12588811	12588811	upstream	C	A	Os12g0411700		qL	qP	Phi2
30	12	12:12588815	12588815	upstream	A	A	Os12g0411700		qL	qP	Phi2
31	12	12:25482765	25482765	ncRNA_exonic	T	A	Os12g0604000		SPAD
31	12	12:25500752	25500752	intergenic	C	A	Os12g0604600	Os12g0604500	SPAD
31	12	12:25509621	25509621	intronic	C	A	Os12g0604600		SPAD

## Sheet: Table S6
Table S6 Candidate genes in GWAS loci of chlorophyll fluorescence characteristics
Gene ID	Chr	Start	End	Gene Annotation
Os01g0793300	1	33604255	33605323	ID=geneOs01g0793300;biotype=protein_coding;description=Di-copper centre-containing domain containing protein;gene_id=Os01g0793300;logic_name=rapdb_genes
Os10g0158475	10	3697741	3698348	ID=geneOs10g0158475;biotype=protein_coding;description=Hypothetical protein;gene_id=Os10g0158475;logic_name=rapdb_genes
Os10g0158400	10	3696796	3698348	ID=geneOs10g0158400;Name=OsPKS16;biotype=protein_coding;description=Similar to Chalcone and stilbene synthases%2C N-terminal domain containing protein;gene_id=Os10g0158400;logic_name=rapdb_genes
Os12g0159100	12	2955280	2959280	ID=geneOs12g0159100;biotype=protein_coding;description=Hypothetical conserved gene;gene_id=Os12g0159100;logic_name=rapdb_genes
Os12g0411700	12	12586806	12587004	ID=geneOs12g0411700;Name=OsABCG30;biotype=protein_coding;description=ABC transporter-like domain containing protein;gene_id=Os12g0411700;logic_name=rapdb_genes
Os12g0604000	12	25480765	25483216	ID=geneOs12g0604000;biotype=nontranslating_CDS;description=Non-protein coding transcript;gene_id=Os12g0604000;logic_name=rapdb_genes
Os12g0604600	12	25508618	25511621	ID=geneOs12g0604600;biotype=protein_coding;description=Similar to GTP-binding protein-like%3B root hair defective 3 protein-like;gene_id=Os12g0604600;logic_name=rapdb_genes
Os02g0437200	2	13951448	13951620	ID=geneOs02g0437200;Name=OsSNAP32;biotype=protein_coding;description=SNAP-34;gene_id=Os02g0437200;logic_name=rapdb_genes
Os02g0610600	2	23992508	23995937	ID=geneOs02g0610600;biotype=protein_coding;description=Similar to 9G8-like SR protein (RSZp22 splicing factor);gene_id=Os02g0610600;logic_name=rapdb_genes
Os03g0583000	3	21460726	21461845	ID=geneOs03g0583000;biotype=protein_coding;description=Conserved hypothetical protein;gene_id=Os03g0583000;logic_name=rapdb_genes
Os05g0596600	5	29728915	29732915	ID=geneOs05g0596600;Name=SMC5;biotype=protein_coding;description=Similar to SMC5 protein;gene_id=Os05g0596600;logic_name=rapdb_genes
Os06g0587200	6	23006483	23008846	ID=geneOs06g0587200;biotype=protein_coding;description=Protein kinase%2C catalytic domain domain containing protein;gene_id=Os06g0587200;logic_name=rapdb_genes
Os07g0201500	7	5481537	5482455	ID=geneOs07g0201500;biotype=protein_coding;description=UDP-glucuronosyl/UDP-glucosyltransferase domain containing protein;gene_id=Os07g0201500;logic_name=rapdb_genes
Os07g0482900	7	17640571	17642783	ID=geneOs07g0482900;biotype=protein_coding;description=Similar to Cytochrome P450;gene_id=Os07g0482900;logic_name=rapdb_genes
Os07g0482887	7	17640571	17642783	ID=geneOs07g0482887;biotype=protein_coding;description=Hypothetical protein;gene_id=Os07g0482887;logic_name=rapdb_genes
Os08g0176800	8	4496686	4497029	ID=geneOs08g0176800;Name=OsWD40-156;biotype=protein_coding;description=Similar to mRNA-associated protein mrnp 41 (Rae1 protein homolog);gene_id=Os08g0176800;logic_name=rapdb_genes
Os08g0346500	8	15713575	15716161	ID=geneOs08g0346500;biotype=protein_coding;description=Transfactor-like protein;gene_id=Os08g0346500;logic_name=rapdb_genes

## Sheet: Table S7
Table S7 The information of transcriptome sequencing
Sample	RAW_data				Clean_data				Mapping
	Reads No.	Bases (bp)	Q20 (%)	Q30 (%)	Clean Reads No.	Clean Data (bp)	Clean Reads %	Clean Data %	Total_Mapped	Multiple_Mapped	Uniquely_Mapped
H1	50769210	7615381500	96.93	92.46	47495928	7124389200	93.55	93.55	44075448 (92.80%)	1637672 (3.72%)	42437776 (96.28%)
H2	51136012	7670401800	96.8	92.2	48043672	7206550800	93.95	93.95	44377638 (92.37%)	1680250 (3.79%)	42697388 (96.21%)
H3	44952626	6742893900	96.82	92.31	42026046	6303906900	93.48	93.48	38722153 (92.14%)	1569385 (4.05%)	37152768 (95.95%)
L1	46079054	6911858100	96.89	92.45	42942700	6441405000	93.19	93.19	39420381 (91.80%)	1622964 (4.12%)	37797417 (95.88%)
L2	46142128	6921319200	96.75	92.28	42489110	6373366500	92.08	92.08	39166330 (92.18%)	1448723 (3.70%)	37717607 (96.30%)
L3	43622316	6543347400	96.81	92.29	40473736	6071060400	92.78	92.78	36974877 (91.36%)	1619295 (4.38%)	35355582 (95.62%)
	263471192			92.3317

## Sheet: Table S8
Table S8 Mendelian randomization analysis of Phi2 and SPAD
Mendelian randomization analysis
Exposure	Outcome	Method	nsnp	Beta	se	pval
SPAD	Phi2	MR Egger	64	-40.4674	9.8977	0.000127126
SPAD	Phi2	Weighted median	64	-20.4342	2.28591	3.91968e-19
SPAD	Phi2	Inverse variance weighted	64	-19.943	1.71844	3.87576e-31
SPAD	Phi2	Simple mode	64	-30.3508	5.43071	5.24135e-07
SPAD	Phi2	Weighted mode	64	-29.6957	5.40029	7.39857e-07
Heterogeneity statistics
Exposure	Outcome	Method	Q	Q_df	Q_pval
SPAD	Phi2	MR Egger	76.5073	62	0.101694
SPAD	Phi2	Inverse variance weighted	81.9696	63	0.054455
Horizontal pleiotropy
Exposure	Outcome	Egger_intercept	se	pval
SPAD	Phi2	2.09835	0.997337	0.0394458

## Sheet: Table S9
Table S9 Leave-one-out analysis of Phi2 and SPAD
Exposure	Outcome	SNP	Beta	se	pval
Phi2	SPAD	11:18526902	-19.6768	1.72186	3.04236e-30
Phi2	SPAD	11:18849060	-19.88	1.74471	4.45618e-30
Phi2	SPAD	11:6251722	-19.9867	1.74433	2.14261e-30
Phi2	SPAD	12:12588806	-19.9944	1.7494	2.98497e-30
Phi2	SPAD	12:12588811	-20.1896	1.72769	1.50566e-31
Phi2	SPAD	12:12588815	-20.1896	1.72769	1.50566e-31
Phi2	SPAD	12:2957286	-20.4203	1.6814	6.11318e-34
Phi2	SPAD	12:2957287	-20.4203	1.6814	6.11318e-34
Phi2	SPAD	12:2957289	-20.4203	1.6814	6.11318e-34
Phi2	SPAD	12:2957295	-20.4508	1.66318	9.49678e-35
Phi2	SPAD	12:2957298	-20.4536	1.67266	2.19686e-34
Phi2	SPAD	12:2957301	-20.4536	1.67266	2.19686e-34
Phi2	SPAD	12:2957308	-20.3211	1.69664	4.67442e-33
Phi2	SPAD	2:10658036	-19.915	1.75176	5.99778e-30
Phi2	SPAD	2:10658081	-19.9356	1.74935	4.37804e-30
Phi2	SPAD	2:10658104	-19.9356	1.74935	4.37804e-30
Phi2	SPAD	2:12993159	-19.9323	1.74693	3.73089e-30
Phi2	SPAD	2:13953448	-20.1384	1.7347	3.70245e-31
Phi2	SPAD	2:13953455	-20.2959	1.70239	9.08897e-33
Phi2	SPAD	2:23993937	-19.7976	1.73793	4.60974e-30
Phi2	SPAD	2:7350119	-19.6953	1.73188	5.75173e-30
Phi2	SPAD	3:13409822	-19.8899	1.74437	4.06803e-30
Phi2	SPAD	3:21462726	-19.9464	1.74659	3.3142e-30
Phi2	SPAD	3:21462728	-19.9407	1.7476	3.71305e-30
Phi2	SPAD	3:21462734	-19.9407	1.7476	3.71305e-30
Phi2	SPAD	3:21462757	-19.7473	1.73318	4.49826e-30
Phi2	SPAD	3:21462763	-19.7473	1.73318	4.49826e-30
Phi2	SPAD	3:21462774	-19.7473	1.73318	4.49826e-30
Phi2	SPAD	4:26053203	-20.101	1.73753	5.93397e-31
Phi2	SPAD	4:32267415	-19.8304	1.74214	5.09707e-30
Phi2	SPAD	5:29730915	-19.7709	1.73618	4.82139e-30
Phi2	SPAD	5:29730923	-19.7709	1.73618	4.82139e-30
Phi2	SPAD	5:29730926	-19.7709	1.73618	4.82139e-30
Phi2	SPAD	5:29730943	-19.7709	1.73618	4.82139e-30
Phi2	SPAD	5:29730948	-19.7709	1.73618	4.82139e-30
Phi2	SPAD	5:29730950	-19.7709	1.73618	4.82139e-30
Phi2	SPAD	5:29730951	-19.7709	1.73618	4.82139e-30
Phi2	SPAD	5:29730953	-19.7709	1.73618	4.82139e-30
Phi2	SPAD	5:29730954	-19.6779	1.72662	4.33925e-30
Phi2	SPAD	5:29730973	-19.7167	1.72849	3.86444e-30
Phi2	SPAD	5:29730974	-19.7167	1.72849	3.86444e-30
Phi2	SPAD	5:29730982	-19.7167	1.72849	3.86444e-30
Phi2	SPAD	6:10159658	-19.9008	1.74393	3.66451e-30
Phi2	SPAD	6:16924936	-19.7788	1.73879	5.56763e-30
Phi2	SPAD	6:20613460	-20.0416	1.74402	1.45364e-30
Phi2	SPAD	7:17640783	-20.0526	1.74493	1.44838e-30
Phi2	SPAD	7:17640794	-19.9944	1.74412	2.0041e-30
Phi2	SPAD	7:17640800	-20.0302	1.74443	1.61795e-30
Phi2	SPAD	7:17640807	-20.037	1.74298	1.3849e-30
Phi2	SPAD	7:17640810	-20.0762	1.74117	9.28483e-31
Phi2	SPAD	7:18138637	-19.9216	1.74466	3.37735e-30
Phi2	SPAD	7:5481657	-19.7457	1.73405	4.84969e-30
Phi2	SPAD	7:5481666	-19.7457	1.73405	4.84969e-30
Phi2	SPAD	7:7092922	-19.8196	1.73991	4.62816e-30
Phi2	SPAD	7:7092930	-19.8196	1.73991	4.62816e-30
Phi2	SPAD	7:7092957	-19.8196	1.73991	4.62816e-30
Phi2	SPAD	7:7092958	-19.8196	1.73991	4.62816e-30
Phi2	SPAD	7:7092962	-19.8022	1.73824	4.57787e-30
Phi2	SPAD	7:7092967	-19.8022	1.73824	4.57787e-30
Phi2	SPAD	8:4495029	-20.0243	1.74474	1.72137e-30
Phi2	SPAD	8:4495041	-19.9898	1.74425	2.08596e-30
Phi2	SPAD	8:4495042	-19.9898	1.74425	2.08596e-30
Phi2	SPAD	8:4495048	-19.9898	1.74425	2.08596e-30
Phi2	SPAD	9:681368	-19.7637	1.73541	4.77304e-30
Phi2	SPAD	All	-19.943	1.71844	3.87576e-31

## Sheet: Table S10
Table S10 Descriptive analysis of chlorophyll fluorescence characteristics
Trait	Minimum	Median	Mean	Maximum
NPQt	0.2468	0.95	1.1416	4.768
Phi2	0.05177	0.14377	0.17214	0.51927
PhiNO	0.1653	0.4383	0.4312	0.6315
PhiNPQ	0.1053	0.3947	0.3999	0.7411
SPAD	35.03	49.28	49.81	67.45
LEF	30.12	166.97	168.28	290.92
Fv/Fm	0.4728	0.7161	0.7045	0.7956
qL	0.0326	0.07943	0.09506	0.31943
qP	0.07141	0.21007	0.23828	0.67607
